# Supplementary material for: Anti-Modified Peptide Antibodies (AMPAs) in Rheumatoid Arthritis: Study of the Diagnostic Value of Citrullinated, Homocitrullinated, and Acetylated Fibrin/Filaggrin Chimeric Peptides
Source: Diagnostics (Basel). 2024 Nov 7;14(22):2485. doi: 10.3390/diagnostics14222485 (PMC11593125; doi:10.3390/diagnostics14222485)
Supplement: Supplementary file 1 [file diagnostics-14-02485-s001.zip]

Archive with 1 entries (1 files):
- diagnostics-3232916-supplementary.pdf
